# Supplementary material for: A web application and service for imputing and visualizing missense variant effect maps
Source: Bioinformatics. 2019 Jan 14;35(17):3191–3. doi: 10.1093/bioinformatics/btz012 (PMC6735881; doi:10.1093/bioinformatics/btz012)
Supplement: btz012_Supplementary_Data [file btz012_supplementary_data.zip]

Archive with 4 entries (3 files):
- btz012-suppl_data/
- btz012-suppl_data/imputation_help_2018_12_04.docx
- btz012-suppl_data/imputation_installation_guide_2018_12_04.docx
- btz012-suppl_data/imputation_supplementary_2018_12_04.docx
